# Supplementary material for: Abnormal Visual Function Outside the Area of Atrophy Defined by Short-Wavelength Fundus Autofluorescence in Stargardt Disease
Source: Invest Ophthalmol Vis Sci. 2020 Apr 25;61(4):36. doi: 10.1167/iovs.61.4.36 (PMC7401975; doi:10.1167/iovs.61.4.36)
Supplement: Supplement 1 [file iovs-61-4-36_s001.xlsx]

## Sheet: Sheet1
Supplementary Table 1. Patient characteristics											Supplementary Table 1. Patient characteristics
Subject #	Age at baseline (y)	Age at dx or sx (y)	Duration (y)	VA od baseline	VA os baseline	change in # letters at last visit od*	change in # letters at last visit os*	Remote fixation classif†	Dense scotoma classif‡	Background pattern classif**	Subject #	OCT ellipsoid zone in ambiguous area‡‡	Fixation††	Mutation allele 1	Mutation allele 2	Mutation allele 3	ERG Classification‡‡‡
1	52	40	12	20/100-2	20/80-2	3	-3	B	E	O	1	NA	s	c.2977_2984del8	c.1927G>A, p.Val643Met	c.618C>G, p.Ser206Arg	N
2	21	8	13	20/160-	20/160	0	5	B	G	M	2	disrupted	n	c.6729+5_19del15	c.4231G>A, p.Gly1411Arg
3	33	25	8	20/200	20/160	0	3	B	G	M	3	disrupted, intact	s	c.859-9T>C	c.4139C>T, p.Pro1380Leu		N
4	29	27	2	20/32	20/40-	-7	0	C	E	M	4	NA	c	c.2588G>C, p.G863A	c.2383-1G>A (novel splice mutation)		N
5	34	26	8	20/100	20/100-	1	1	C	E	U	5	NA	c	c.4793 C>A, p.Ala1598Asp (A1598D)	c.5882 G>A, p.Gly1961Glu (G1961E)		N
6	34	25	9	20/32	20/63-	-2	-4	C	E	U	6	NA	c	c.2966T>C, p.Val989Ala	c.3287C>t, p.Ser1096Leu(novel)	c.6522G>A, p.Pro2174Pro (VUS)	RL
7	58	41	17	20/25+	20/20-2	-2	-3	C	G	O	7	intact	c	c.5584+14G>A (novel)	c.5018+8A>g (prob benign)		N
8	25	11	14	20/500+	20/320+2	4	3	no set	G	M	8	disrupted	no set	c.4139C>T, p.Pro1380Leu	IVS38-10T>C		N
9	26	23	3	20/100-2	20/80	-2	-8	R	E	M	9	intact	s	c.6320G>A, p.Arg2107His	c.302+1G>A		N
10	19	9	10	20/160	20/125+	1	-7	R	E	M	10	intact	s	IVS38-10T>C	c.3322C>T		N
11	13	8	5	20/200+	20/200-2	-4	-1	R	E	M	11	disrupted, intact	s	c.4139C>T, p.Pro1380Leu	c.5311G>A, p.Gly1771Arg (novel)		L
12	12	11	1	20/200	20/160-	-1	-4	R	E	M	12	intact	s	c.1622T>C, p.Leu541Pro	c.3113C>T, p.Ala1038Val	c.3056C>T, p.Thr1019Met
13	16	6	10	20/400+2	20/320	0	-6	R	E	M	13	intact	sn, st	c.1A>G, p.Met1Val	c.4139C>T, p.Pro1380Leu		L
14	15	11	4	20/250+	20/250+	-6	-3	R	E	O	14	intact	s	c.5196+1G>A	c.194G>A, p.Gly65Glu		L
15	13	11	2	20/125+2	20/160+2	-1	3	R	E	O	15	intact	s	c.768G>T, p.Val256Val	c.2609C>T, p.Pro870Leu (novel)		N
16	33	19	14	20/160-	20/160-	0	-3	R	E	O	16	disrupted, intact	s	c.6006+1G>T(r.spl?);IVS43			N
17	14	13	1	20/160	20/160	3	-5	R	E	O	17	intact	s, sn	c.634C>T, p.Arg212Cys	c.1622T>C, p.Leu541Pro	c.3113C>T, p.Ala1038Val	N
18	13	9	4	20/160	20/160+	1	0	R	E	U	18	intact	s	c.6320G>A, p.R2107H	c.3602T>G. p.L1201R	c.2977_2984delGACATTGA	N
19	34	22	12	20/125	20/125+2	0	-2	R	E	U	19	intact	s	c.1819G>A, p.Gly607Arg	c.2971G>C, p.Gly991Arg		RL
20	38	30	8	20/100-2	20/100-2	0	-3	R	E	U	20	intact	s	c.3758C>T, p.Thr1253Met	c.5882G>A, p.Gly1961Glu		N
21	31	18	13	20/400	20/320-	-4	1	R	G	M	21	disrupted	s	c.1574T>C, p.Phe525Ser	c.2588G>C, p.G863A		L
22	13	7	6	20/160-	20/200	-1	0	R	G	M	22	intact		c.1A>G, p.Met1Val	c.4139C>T, p.Pro1380Leu		RL
23	38	21	17	20/250-2	20/160-2	1	5	R	G	M	23	absent/disrupted, intact	s	c.161G>A, p.Cys54Tyr	c.3113C>T, p.Ala1038Val		N
24	17	13	4	20/200+2	20/200-	-4	1	R	G	M	24	intact	s	c.634C>T, p.Arg212Cys	c.1622T>C, p.Leu541Pro	c.3113C>T, p.Ala1038Val	N
25	41	16	25	20/250+2	20/250	-7	-4	R	G	M	25	intact	s	c.5461-10T>C	c.2401G>A, p.Ala801Thr		L
* The last visit was at 24 months, for all but subject 2, for which is was at 18 months											* The last visit was at 24 months, for all but subject 2, for which is was at 18 months
** M=mottled hypoautofluorescence, U=uninvolved or uniform background, O=other, hyperautofluorescent flecks without mottled hypoautofluorescence, or uninvolved pattern except in junctional zone											** M=mottled hypoautofluorescence, U=uninvolved or uniform background, O=other, hyperautofluorescent flecks without mottled hypoautofluorescence, or uninvolved pattern except in junctional zone
† B is at edge of scotoma, C is central fixation, R is fixation remote from scotoma edge, no set means no stable fixation											† B is at edge of scotoma, C is central fixation, R is fixation remote from scotoma edge, no set means no stable fixation
†† s=superior fixation, n=nasal, sn=superonasal, st=superotemporal, c=central, no set=no established fixation											†† s=superior fixation, n=nasal, sn=superonasal, st=superotemporal, c=central, no set=no established fixation
‡ E means that the dense scotoma equals the dark lesion, G means that the dense scotoma is larger than the dark lesion											‡ E means that the dense scotoma equals the dark lesion, G means that the dense scotoma is larger than the dark lesion
‡‡ Description of ellipsoid zone in retina outside dark lesion when fixation is remote or the dense scotoma is greater than the dark lesion. NA means that fixation was central or at the border, and the dense scotoma equalled the large lesion.											‡‡ Description of ellipsoid zone in retina outside dark lesion when fixation is remote or the dense scotoma is greater than the dark lesion. NA means that fixation was central or at the border, and the dense scotoma equalled the large lesion.
‡‡‡ Electroretinography testing (ERG) was performed using the ISCEV protocol (Marmor et al, Doc Ophthalmol2009;118:69-77), with an abnormal response considered to be more than two standard deviations below normal.
N means both scotopic and photopic responses were normal, L means both scotopic and photopic were reduced, and RL means that only the scotopic responses were reduced. N would correspond to Lois Group 1, and L to Lois Group 3 (Lois et al, Arch Ophthalmol 2001; 199:359-369).
